# Supplementary material for: A Pilot Study of the Clinical Effectiveness of a Single Intra-Articular Injection of Stanozolol in Canines with Knee Degenerative Joint Disease and Its Correlation with Serum Interleukin-1β Levels
Source: Animals (Basel). 2024 Apr 30;14(9):1351. doi: 10.3390/ani14091351 (PMC11082967; doi:10.3390/ani14091351)
Supplement: Supplementary file 1 [file animals-14-01351-s001.zip]

Archive with 1 entries (1 files):
- animals-2933761-supplementary.pdf
